# Supplementary material for: Techno-structural and 3-D geometric morphometric analysis applied for investigating the variability of Holocene unifacial tools in tropical Central Brazil
Source: PLoS One. 2025 Jan 2;20(1):e0315746. doi: 10.1371/journal.pone.0315746 (PMC11695013; doi:10.1371/journal.pone.0315746)
Supplement: S1 Table — (XLSX) [file pone.0315746.s001.xlsx]

## Sheet: Feuil1
ID	Site_Name	State
1	Santa Elina	Mato Grosso
2	MT-SL-31	Mato Grosso
3	GO-CP-46	Goiás
4	GO-CP-17	Goiás
4	GO-CP-22	Goiás
4	GO-CP-23	Goiás
5	GO-JA-01	Goiás
5	GO-JA-02	Goiás
5	GO-JA-20	Goiás
5	GO-JA-22	Goiás
6	GO-JA-03	Goiás
6	GO-JA-13c	Goiás
6	GO-JA-14	Goiás
6	GO-JA-26	Goiás
6	Cachoeira	Goiás
6	Casa de Pedra	Goiás
7	MS-PA-02	Mato Grosso do Sul
8	Lapa do Gentio II	Minas Gerais
8	Lapa da Foice I	Minas Gerais
9	GO-CB-02	Goiás
10	GO-NI-01	Goiás
10	GO-NI-05	Goiás
10	GO-NI-07	Goiás
11	GO-NI-02	Goiás
11	GO-NI-08	Goiás
12	GO-NI-49	Goiás
13	Fidalgo	Goiás
14	Tocantins 2	Goiás
15	Bagagem 1	Goiás
16	BA-RC-22	Bahia
17	BA-RC-31A	Bahia
18	Morro Furado	Bahia
19	BA-RC-35	Bahia
20	Lapa do Dragão	Minas Gerais
21	Lapa do Boquete	Minas Gerais
21	Lapa do Bichos	Minas Gerais
22	Lapa do Boqueirao Soberbo	Minas Gerais
23	Lapa do Varal	Minas Gerais
24	Lapa Pequena	Minas Gerais
25	Grand Abri de Santana do Riacho	Minas Gerais
26	Lapa Vermelha IV	Minas Gerais
26	Cerca Grande VI	Minas Gerais
26	Lapa das Boleiras	Minas Gerais
26	Lapa do Santo	Minas Gerais
27	Abrigo do Pilão	Bahia
28	Toca do Boqueirão da Pedra Furada	Piauí
28	Toca do Pica-Pau	Piauí
28	Toca do Bojo I	Piauí
28	Toca do Baixão do Perna I	Piauí
28	Toca dos Coqueiros	Piauí
28	Toca da Baixa das Cabaceiras	Piauí
28	Toca da Cerca do Elias	Piauí
28	Toca do João Leite	Piauí
28	Toca do Pau Dóia	Piauí
29	Toca da Boa Vista II	Piauí
29	Toca do Zé Luis	Piauí
30	Toca do Paraguaio	Piauí
30	Toca Nova do Inharé	Piauí
31	Miracema 1	Tocantins
31	Miracema 2	Tocantins
31	Lajeado 18	Tocantins
31	Mares 2	Tocantins
32	Capivara 5	Tocantins
33	Gruta do Padre	Pernambuco
34	Justino	Sergipe
35	Furna do Estrago	Pernambuco
36	Pedra do Caboclo	Pernambuco
36	Chã do Caboclo	Pernambuco
37	Pedra do Alexandre	Rio Grande do Norte
37	Mirador	Rio Grande do Norte
