# Supplementary material for: Techno-structural and 3-D geometric morphometric analysis applied for investigating the variability of Holocene unifacial tools in tropical Central Brazil
Source: PLoS One. 2025 Jan 2;20(1):e0315746. doi: 10.1371/journal.pone.0315746 (PMC11695013; doi:10.1371/journal.pone.0315746)
Supplement: S2 Table — (XLSX) [file pone.0315746.s002.xlsx]

## Sheet: Feuil1
Item	Oficina	Max_length	Max_width	Max_thickness	Raw_material	Frontal_view	Profile_view	Transversal_section	Tool_group	Blank_type	Cortex_percentaje	Cortex_localisation	Technological_axis	Shaping_mode	Relief_of_the_flat_surface	Torsion_line	Inflexion_line	Reconfiguration_presence	Number_of_Shaping_Scars_in_Dorsal_Face	Surface_area	Scar_Density_Index_SDI	Striking_platform_presence	Bordes_type	Aschero_type	Lourdeau_type	Number_of_UTF	UTF_localisation	Fracture
A74002_42	Oficina_1	87.03	55.02	22.88	Silexite	ovoid	symmetry_1	trapezoidal	B1c	flake_1A	0	null	left_proximal_oblique_struck	Mode_2	strictly_flat	No	No	No	33	3598.58	0.00917028	No	Limace	Limace	PFUFP	5	78_24_46_5_31	Complete
B74002_154	Oficina_1	56.87	32.9	18.89	Silexite	teardrop	symmetry_1	trapezoidal	B1c	flake_1A	0	null	proximal_end_struck	Mode_4	concave	No	No	Yes	19	1441.36	0.013182	Yes	Double_convergent_side_scraper	Limace	PFUFP	2	46_31	Complete
C74002_352	Oficina_1	79.89	53.91	14.82	Silexite	trapezoidal	symmetry_1	trapezoidal	B1c	flake_ind	0	null	left_proximal_oblique_struck	Mode_2	strictly_flat	No	No	Yes	30	3246.37	0.00924109	No	Backed_side_scraper	No	PFUFP	3	78_4_3	Complete
D7400897	Oficina_3	86	51.79	26.81	Silexite	ovoid	symmetry_2	triangular	B1b	flake_ind	0	null	undetermined	Mode_2	flat_convex	Oblico_distal	No	No	27	3002.14	0.00899358	No	Limace	Limace	PFUFP	3	12_4_3	Complete
GONI08_78020_065	GO_NI_08	65.04	29.18	14.62	Silexite	irregular	symmetry_1	semi_circular	B1a	flake_ind	0	null	undetermined	Mode_2	strictly_flat	No	No	Yes	28	1355.25	0.0206604	No	Undetermined	Limace	PFUFP	5	4_6_109_5_31	Complete
MS10_74002_1759	Oficina_1	97.54	36.37	25.61	Silexite	ovoid	symmetry_1	trapezoidal	B1c	flake_ind	0	null	undetermined	Mode_2	strictly_flat	No	No	No	27	2532.72	0.0106605	No	Limace	Limace	PFUFP	4	34_4_65_3	Complete
MS117_74002_99	Oficina_1	42.22	34.24	14.86	Silexite	triangular	asymmetry_1	triangular	A2b	flake_ind	0	null	left_side_struck	Mode_2	strictly_flat	No	No	Yes	17	959.28	0.0177216	No	null	null	null	1	34	Fragmented
MS11_74002_1760	Oficina_1	98.59	35.54	21.5	Silexite	rhomboid	symmetry_1	trapezoidal	B1c	flake_1A	0	null	right_proximal_oblique_struck	Mode_2	convex	No	Yes	No	35	2502.7	0.0139849	No	Double_side_scrapers	Limace	PFUFP	6	78_2_4_65_3_1	Complete
MS1227_74002_82	Oficina_1	71.93	48.87	26.2	Silexite	ovoid	symmetry_1	triangular	B1b	flake_1B	0	null	proximal_end_struck	Mode_3	concave	No	Yes	Yes	11	2806.33	0.00391971	No	Backed_side_scraper	No?	PFUFP	3	18_4_3	Fragmented
MS1235_74002_2775	Oficina_1	63.4	42.49	17.49	Silexite	ovoid_rectangular	asymmetry_2	trapezoidal	B2c	flake_ind	0	null	distal_end_struck	Mode_2	convex	No	No	Yes	13	2105.72	0.00617366	Yes	null	Limace	PFUFP	2	4_3	Fragmented
MS1310_74002_33	Oficina_1	57.48	39.88	22.41	Silexite	triangular	symmetry_1	semi_circular	B1a	flake_ind	0	null	distal_end_struck	Mode_2	concave	No	No	Yes	23	1632.57	0.0140882	No	null	null	PFUFP	3	12_4_3	Fragmented
MS1318_74002_150	Oficina_1	67.81	32.76	32.88	Silexite	triangular	asymmetry_1	semi_circular	B2a	flake_ind	0	null	undetermined	Mode_2	strictly_flat	No	No	No	13	1625.41	0.00799798	No	null	null	PFUFP	2	12_3	Fragmented
MS13_74002_26	Oficina_1	112.9	33.68	26.52	Silexite	ovoid	symmetry_1	semi_circular	B1a	flake_1A	0	null	proximal_end_struck	Mode_2	concave	No	Yes	No	40	2909.5	0.0137481	No	Limace	Limace	PFUFP	4	12_4_65_3	Complete
MS13_74004_1763	Oficina_3	81.38	34.24	26.7	Silexite	slug	asymmetry_1	trapezoidal	B2c	flake_ind	0	null	undetermined	Mode_2	strictly_flat	No	No	No	28	1770.43	0.0158154	No	Undetermined	Limace	PFUFP	4	12_4_65_3	Complete
MS1589_74002_3042	Oficina_1	104.83	45.8	28.08	Silicified_arenite	pentagonal	asymmetry_1	semi_circular	A2a	flake_2	25_50%	central_along_the_morphological_axis	undetermined	Mode_1	strictly_flat	No	No	No	5	3201.65	0.00156169	Yes	Undetermined	No	No	1	32	Complete
MS1631_74004_20	Oficina_3	74.2	44.59	23.68	Silexite	ovoid_rectangular	asymmetry_1	semi_circular	B2a	flake_1A	0	null	undetermined	Mode_2	strictly_flat	No	No	Yes	18	2559.58	0.0070324	No	Convergent_convex_side_scraper	Uniface?	PFUFP	4	34_4_109_3	Complete
MS1634_74012_16086	Oficina_1	71.9	33.28	24.65	Silexite	slug	asymmetry_1	trapezoidal	B2c	flake_1A	0	null	left_distal_oblique_struck	Mode_4	flat_concave	Oblico_proximal	Yes	No	26	1686.73	0.0154144	No	Undetermined	Limace	PFUFP	5	18_2_6_5_3	Complete
MS1636_74012_16087	Oficina_1	75.82	35.55	21.76	Silexite	teardrop	symmetry_1	semi_circular	B1a	flake_1A	0	null	undetermined	Mode_2	concave	No	No	No	30	1924.49	0.0155885	No	Double_convergent_side_scraper	Limace	PFUFP	3	34_6_5	Complete
MS1666_74004_16	Oficina_3	54.41	38.83	24.16	Silexite	teardrop	asymmetry_1	semi_circular	B2a	flake_ind	0	null	undetermined	Mode_2	strictly_flat	No	No	No	23	1383.73	0.0166217	No	Backed_side_scraper	Uniface?	PFUFP	4	78_4_109_3	Complete
MS16_74002_1761	Oficina_1	75.92	46.09	27.83	Silexite	ovoid	asymmetry_1	trapezoidal	B2c	flake_ind	0	null	undetermined	Mode_2	strictly_flat	No	No	Yes	26	2496.57	0.0104143	No	Simple_convex_side_scraper	Limace	PFUFP	3	4_105_3	Complete
MS179_74002_1872	Oficina_1	76.97	40.61	19.49	Silexite	ovoid_rectangular	asymmetry_1	trapezoidal	B2c	flake_1A	0	null	undetermined	Mode_4	strictly_flat	No	No	No	19	2358.48	0.00805604	No	Backed_side_scraper	Limace	PFUFP	4	78_4_610_3	Complete
MS17_sincodigo	Oficina_1	79.02	43.32	23.38	Silexite	pentagonal	asymmetry_1	semi_circular	B2a	flake_ind	0	null	distal_end_struck	Mode_2	flat_irregular	No	Yes	No	18	2394.96	0.00751578	No	Undetermined	Limace	No	3	78_24_31	Complete
MS180_74002_1873	Oficina_1	65.55	37.65	23.58	Silexite	irregular	asymmetry_2	trapezoidal	B2c	flake_1B	0	null	undetermined	Mode_4	strictly_flat	No	No	No	15	1899	0.00789889	No	Undetermined	Uniface?	PFUFP	3	4_109_3	Complete
MS183_74002_1876	Oficina_1	45.99	29.36	17.09	Silexite	ovoid	symmetry_1	triangular	B1b	flake_1B	0	null	proximal_end_struck	Mode_4	concave	Oblico_proximal	No	No	14	1006.3	0.0139124	Yes	Limace	Limace	PFUFP	2	4_3	Complete
MS184_74002_160	Oficina_1	45.74	25.01	19.52	Silexite	ovoid	asymmetry_3	trapezoidal	B2c	flake_1B	0	null	undetermined	Mode_4	strictly_flat	No	No	Yes	15	865.91	0.0173228	No	Undetermined	No	PFUFP	3	12_4_3	Complete
MS185_74002_1877	Oficina_1	57.99	40.05	24.41	Silexite	ovoid	symmetry_1	triangular	B1b	flake_1B	0	null	right_proximal_oblique_struck	Mode_4	flat_convex	No	No	No	11	1689.43	0.00651107	No	Undetermined	No	PFUFP	3	12_4_3	Complete
MS186_74002_1878	Oficina_1	48.51	30.15	19.07	Silexite	triangular	symmetry_1	trapezoidal	B1c	flake_1A	0	null	left_distal_oblique_struck	Mode_4	concave	No	Yes	Yes	13	1022.7	0.0127115	No	Undetermined	No	PFUFP	3	4_109_3	Complete
MS188_74002_217	Oficina_1	64.31	40.33	19.85	Silexite	irregular	asymmetry_2	trapezoidal	B2c	flake_1A	0	null	undetermined	Mode_4	strictly_flat	No	No	No	17	1762.47	0.00964555	No	Undetermined	Limace	PFUFP	3	78_4_3	Fragmented
MS189_74002_1880	Oficina_1	70.21	41.58	17.61	Silexite	ovoid	asymmetry_2	trapezoidal	B2c	flake_1B	0	null	undetermined	Mode_4	strictly_flat	No	No	No	14	1976.42	0.00708351	No	Undetermined	Uniface?	No	5	78_2_4_3_1	Complete
MS191_74002_1882	Oficina_1	71.74	44.7	20.69	Silexite	ovoid	symmetry_1	semi_circular	B1a	flake_1B	0	null	proximal_end_struck	Mode_4	flat_convex	No	No	No	25	2356.19	0.0106103	Yes	Double_convergent_side_scraper	Limace	PFUFP	3	78_4_3	Complete
MS20_74002_1764	Oficina_1	97.56	31.16	18.2	Silexite	ovoid	symmetry_1	semi_circular	B1a	flake_ind	0	null	proximal_end_struck	Mode_2	strictly_flat	No	No	Yes	36	2172.38	0.0165717	Yes	Double_convergent_side_scraper	Uniface?	PFUFP	5	12_4_6_5_3	Complete
MS210_74002_18	Oficina_1	76.22	38.51	15.1	Silexite	ovoid_rectangular	asymmetry_1	semi_circular	B2a	flake_ind	0	null	distal_end_struck	Mode_2	strictly_flat	No	No	No	25	2211.49	0.0113046	No	Backed_side_scraper	Uniface?	PFUFP	4	72_4_3_1	Complete
MS211_74002_1889	Oficina_1	80.52	35.92	17.62	Silicified_arenite	ovoid	asymmetry_3	semi_circular	B2a	flake_ind	0	null	proximal_end_struck	Mode_2	strictly_flat	No	No	No	26	2125.58	0.012232	Yes	Simple_convex_side_scraper	Limace	PFUFP	3	12_46_3	Complete
MS21_74002_1765	Oficina_1	83.06	36.12	17.72	Silexite	irregular	asymmetry_2	semi_circular	B2a	flake_ind	0	null	proximal_end_struck	Mode_2	strictly_flat	No	No	Yes	21	2074.48	0.010123	Yes	Undetermined	Limace	PFUFP	3	72_46_53	Complete
MS236_74002_1908	Oficina_1	74.31	40.96	26.41	Silexite	irregular	asymmetry_1	semi_circular	B2a	flake_ind	0	null	proximal_end_struck	Mode_2	strictly_flat	No	No	No	19	2113.22	0.00899102	No	Backed_side_scraper	Uniface?	PFUFP	3	78_4_3	Fragmented
MS24_74002_1766	Oficina_1	83.78	41.87	21.68	Silexite	ovoid	symmetry_1	semi_circular	B1a	flake_ind	0	null	undetermined	Mode_2	concave	No	No	No	43	2576.41	0.0166899	No	Limace	Limace	PFUFP	4	12_46_5_3	Complete
MS25_14002_1767	Oficina_1	91.02	38.81	19.92	Silexite	irregular	symmetry_1	semi_circular	B1a	flake_ind	0	null	undetermined	Mode_2	strictly_flat	No	No	Yes	42	2355.68	0.0178292	No	Double_convergent_side_scraper	Limace	PFUFP	3	34_6_5	Complete
MS26_74002_1766	Oficina_1	84.55	41.5	16.49	Silexite	irregular	symmetry_1	semi_circular	B1a	flake_ind	0	null	proximal_end_struck	Mode_2	strictly_flat	No	No	Yes	24	2481.6	0.00967118	No	Undetermined	Uniface?	PFUFP	6	82_4_610_9_53_31	Complete
MS27_74002_170	Oficina_1	78.69	44.66	22.36	Silexite	ovoid	symmetry_1	semi_circular	B1a	flake_ind	0	null	undetermined	Mode_2	concave	Oblico_distal	No	No	29	2536.49	0.0114331	No	Backed_side_scraper	Limace	PFUFP	4	18_2_4_3	Complete
MS289_74002_169	Oficina_1	96.91	61.65	23.87	Silexite	ovoid	asymmetry_3	semi_circular	B2a	flake_ind	0	null	proximal_end_struck	Mode_2	strictly_flat	No	No	Yes	16	4295.17	0.00372511	No	Undetermined	Limace	PFUFP	2	3	Fragmented
MS29_74002_1769	Oficina_1	75.55	40.21	19.95	Silexite	ovoid	symmetry_1	semi_circular	B1a	flake_ind	0	null	undetermined	Mode_2	strictly_flat	No	Yes	No	15	2237.32	0.00670445	No	Undetermined	Limace	PFUFP	3	78_4_3	Complete
MS30_74002_1730	Oficina_1	71.64	38.63	22.73	Silexite	ovoid_rectangular	asymmetry_3	triangular	B2b	flake_ind	0	null	undetermined	Mode_2	flat_convex	Oblico_distal	Yes	Yes	24	2007.78	0.0119535	No	Double_convergent_side_scraper	Limace	PFUFP	3	12_46_3	Complete
MS31_74002_1781	Oficina_1	97.85	36.81	18.39	Silexite	ovoid	symmetry_1	semi_circular	B1a	flake_ind	0	null	proximal_end_struck	Mode_2	strictly_flat	No	Yes	No	39	2817.27	0.0138432	No	Double_convergent_side_scraper	No	PFUFP	3	12_4_3	Complete
MS33_74002_1782	Oficina_1	73.03	32.36	17.87	Silexite	slug	asymmetry_1	semi_circular	B2a	flake_ind	0	null	left_side_struck	Mode_2	flat_concave	Oblico_distal	No	No	35	1500.3	0.0233287	No	Undetermined	Limace	PFUFP	3	12_49_3	Complete
MS34_14002_1783	Oficina_1	76.33	30.6	18.44	Silexite	ovoid	asymmetry_3	semi_circular	B2a	flake_ind	0	null	undetermined	Mode_2	convex	No	No	No	21	1624.54	0.0129267	No	Double_convergent_side_scraper	Limace	PFUFP	2	38_4	Complete
MS35_74002_167	Oficina_1	71.12	30.88	19.71	Silexite	ovoid	asymmetry_2	semi_circular	B2a	flake_ind	0	null	proximal_end_struck	Mode_4	convex	No	Yes	Yes	12	1703.34	0.00704498	No	Undetermined	Limace	PFUFP	4	2_4_3_1	Complete
MS37_74002_1784	Oficina_1	61.99	32.49	19.48	Silexite	ovoid	asymmetry_3	semi_circular	B2a	flake_ind	0	null	distal_end_struck	Mode_2	flat_concave	No	Yes	No	29	1338.53	0.0216656	No	Undetermined	Limace	PFUFP	4	72_46_10_3	Complete
MS3_74002_37	Oficina_1	95.29	49.28	26.05	Silexite	ovoid	symmetry_1	trapezoidal	B1c	flake_1B	0	null	distal_end_struck	Mode_3	flat_concave	No	Yes	Yes	31	3632.11	0.00853498	No	Limace	Limace	PFUFP	4	12_4_5_3	Complete
MS45_74002_1796	Oficina_1	65.84	32.54	17.21	Silexite	triangular	asymmetry_3	semi_circular	A2a	flake_ind	0	null	left_side_struck	Mode_2	strictly_flat	No	No	No	24	1449.16	0.0165613	No	Double_convergent_side_scraper	Limace	PFUFP	1	16	Complete
MS46_74002_1787	Oficina_1	63.3	28.55	14.3	Silexite	slug	symmetry_1	trapezoidal	B1c	flake_ind	0	null	undetermined	Mode_2	strictly_flat	No	No	No	27	1226.82	0.0220081	No	Undetermined	Limace	PFUFP	3	18_4_3	Complete
MS4_74002_1757	Oficina_1	100.48	40.64	20.55	Silexite	ovoid	symmetry_1	semi_circular	B1a	flake_ind	0	null	undetermined	Mode_2	convex	No	Yes	No	29	2948.29	0.00983621	No	Backed_side_scraper	Limace	PFUFP	5	26_69_5_3	Complete
MS52_74002_1790	Oficina_1	77.83	37	22.85	Silexite	teardrop	symmetry_1	irregular	B1d	flake_ind	0	null	undetermined	Mode_2	convex	No	No	No	23	1839.63	0.0125025	No	Limace	Limace	PFUFP	5	38_24_6_109_5	Complete
MS53_74002_1791	Oficina_1	72.21	33.77	19.06	Silexite	teardrop	asymmetry_3	semi_circular	B2a	flake_ind	0	null	undetermined	Mode_2	flat_concave	Oblico_mesial	No	No	21	1591.3	0.0131968	No	Double_convergent_side_scraper	Limace	PFUFP	3	38_4_95	Complete
MS54_74002_168	Oficina_1	74.57	38.54	24.82	Silexite	teardrop	asymmetry_3	triangular	A2b	flake_ind	0_25%	Mesial_part	left_proximal_oblique_struck	Mode_2	strictly_flat	No	No	No	18	2146.42	0.00838606	No	Double_convergent_side_scraper	Limace	PFUFP	1	34	Fragmented
MS55_74002_18	Oficina_1	79.9	39.1	22.42	Silexite	ovoid	symmetry_1	triangular	B1b	flake_ind	0	null	left_proximal_oblique_struck	Mode_2	strictly_flat	No	No	No	25	2304.44	0.0108486	No	Limace	Limace	PFUFP	3	34_46_3	Complete
MS56_74002_165	Oficina_1	82.41	34.17	27.26	Silexite	ovoid	asymmetry_3	triangular	B2b	flake_ind	0	null	undetermined	Mode_2	concave	No	Yes	No	21	2027.11	0.0103596	No	Limace	Limace	PFUFP	3	12_4_3	Complete
MS57_74002_1792	Oficina_1	70.77	35.82	23.2	Silexite	irregular	symmetry_2	trapezoidal	B1c	flake_1A	0	null	proximal_end_struck	Mode_2	flat_concave	Transversal_distal	Yes	No	13	1778.32	0.00731027	No	Undetermined	No	PFUFP	3	12_49_3	Complete
MS60_74002_1794	Oficina_1	78.14	43.16	18.98	Silexite	ovoid	symmetry_1	triangular	B1b	flake_1B	0	null	proximal_end_struck	Mode_3	flat_concave	Oblico_mesial	No	No	14	2419.57	0.00578615	Yes	Double_convergent_side_scraper	Uniface?	PFUFP	3	34_6_3	Complete
MS62_74002_1795	Oficina_1	74.97	41.27	17.07	Silexite	ovoid_rectangular	symmetry_1	trapezoidal	B1c	flake_1B	0	null	right_proximal_oblique_struck	Mode_3	flat_convex	Oblico_mesial	No	No	10	2286.68	0.00437315	No	Double_convergent_side_scraper	Uniface?	No	5	12_4_6_5_3	Complete
MS64_74002_1797	Oficina_1	69.97	31.84	16.85	Silexite	teardrop	asymmetry_1	semi_circular	B2a	flake_1A	0	null	proximal_end_struck	Mode_2	convex	No	Yes	No	19	1632.91	0.0116357	No	Undetermined	Uniface?	PFUFP	3	12_46_53	Complete
MS6_74002_175	Oficina_1	100.79	51.14	25.97	Silexite	ovoid_rectangular	symmetry_1	semi_circular	B1a	flake_1A	0	null	proximal_end_struck	Mode_2	flat_concave	Oblico_mesial	No	No	14	3924.56	0.00356728	No	Undetermined	Limace	PFUFP	4	4_3	Fragmented
MS70_74002_161	Oficina_1	51.82	35.4	20.62	Silexite	ovoid_rectangular	asymmetry_3	semi_circular	B2a	flake_1A	0	null	undetermined	Mode_4	strictly_flat	No	No	No	12	1358.01	0.00883646	No	null	null	PFUFP	5	78_82_4_3_17	Fragmented
MS7_74002_1758	Oficina_1	111.59	42.74	28.31	Silexite	triangular	asymmetry_3	semi_circular	A2a	flake_ind	0	null	proximal_end_struck	Mode_2	strictly_flat	No	No	No	16	3501.78	0.0045691	Yes	Undetermined	Uniface?	PFUFP	1	34	Complete
MS82_74002_174	Oficina_1	81.1	42.11	14.51	Silicified_arenite	teardrop	symmetry_1	semi_circular	B1a	flake_ind	0	null	undetermined	Mode_2	strictly_flat	No	No	No	19	2374.18	0.00800276	No	Double_convergent_side_scraper	Limace	PFUFP	3	14_46_3	Complete
MS83_74002_1808	Oficina_1	90.71	41.77	14.28	Silexite	teardrop	symmetry_1	semi_circular	B1a	flake_ind	0	null	undetermined	Mode_2	flat_concave	Oblico_proximal	No	No	27	2644.74	0.0102089	No	Double_convergent_side_scraper	Limace	PFUFP	4	34_46_109_53	Complete
MS84_74002_28	Oficina_1	84.16	36.72	17.36	Silexite	teardrop	symmetry_1	semi_circular	B1a	flake_ind	0	null	distal_end_struck	Mode_2	strictly_flat	No	Yes	No	21	2128.12	0.00986786	No	Limace	Limace	PFUFP	4	34_46_109_53	Complete
MS9_74002_142	Oficina_1	95.6	50	35.21	Silexite	ovoid	symmetry_1	triangular	B1b	flake_ind	0	null	proximal_end_struck	Mode_2	flat_concave	No	Yes	No	12	3596.27	0.00333679	No	Backed_side_scraper	Limace	PFUFP	3	12_4_3	Complete
