# Supplementary material for: Techno-structural and 3-D geometric morphometric analysis applied for investigating the variability of Holocene unifacial tools in tropical Central Brazil
Source: PLoS One. 2025 Jan 2;20(1):e0315746. doi: 10.1371/journal.pone.0315746 (PMC11695013; doi:10.1371/journal.pone.0315746)
Supplement: S3 Table — (CSV) [file pone.0315746.s003.csv]

Variable	Group 1	Group 2	Lower Bound	Upper Bound
Max_length	B2a	B2c	-4.25500000000001	11.01262499999999
Max_length	B2a	B1a	-23.25	-3.4236249999999986
Max_length	B2a	B1c	-22.106375000000003	11.966375000000001
Max_length	B2a	B2b	-11.289999999999992	4.579999999999998
Max_length	B2a	B1b	-14.5	16.636374999999997
Max_length	B2a	A2a	-40.47	10.379999999999995
Max_length	B2a	B1d	-7.872624999999988	-1.5
Max_length	B2a	A2b	-3.4499999999999886	34.0
Max_length	B2c	B1a	-27.309999999999995	-5.179999999999993
Max_length	B2c	B1c	-26.861999999999984	6.909999999999997
Max_length	B2c	B2b	-18.099999999999994	4.280000000000001
Max_length	B2c	B1b	-20.450000000000003	13.910000000000004
Max_length	B2c	A2a	-47.28	10.079999999999998
Max_length	B2c	B1d	-14.43	-0.8599999999999994
Max_length	B2c	A2b	-10.259999999999991	33.7
Max_length	B1a	B1c	-11.869375000000005	24.689999999999998
Max_length	B1a	B2b	-3.719999999999999	20.534999999999997
Max_length	B1a	B1b	-4.900000000000006	32.71999999999999
Max_length	B1a	A2a	-30.49000000000001	24.86999999999999
Max_length	B1a	B1d	-2.010000000000005	13.35349999999985
Max_length	B1a	A2b	6.469750000000056	48.489999999999995
Max_length	B1c	B2b	-16.940000000000012	19.519999999999996
Max_length	B1c	B1b	-18.055000000000007	29.04
Max_length	B1c	A2a	-44.55500000000001	22.936124999999944
Max_length	B1c	B1d	-14.530000000000001	17.460000000000008
Max_length	B1c	A2b	-5.435000000000002	48.94
Max_length	B2b	B1b	-14.36	24.419999999999995
Max_length	B2b	A2a	-39.95	16.569999999999993
Max_length	B2b	B1d	-6.189999999999998	4.579999999999998
Max_length	B2b	A2b	-2.9299999999999926	40.19
Max_length	B1b	A2a	-53.6	14.060000000000002
Max_length	B1b	B1d	-19.839999999999996	8.170000000000002
Max_length	B1b	A2b	-16.57999999999999	37.68000000000001
Max_length	A2a	B1d	-11.989999999999995	33.760000000000005
Max_length	A2a	A2b	-8.72999999999999	69.37
Max_length	B1d	A2b	3.260000000000005	35.61
Max_width	B2a	B2c	-8.256624999999994	2.977499999999999
Max_width	B2a	B1a	-8.339999999999996	0.5049999999999955
Max_width	B2a	B1c	-14.32775	4.236374999999998
Max_width	B2a	B2b	-5.8700000000000045	4.5
Max_width	B2a	B1b	-16.244999999999997	-1.2042500000000134
Max_width	B2a	A2a	-12.742624999999993	5.969999999999999
Max_width	B2a	B1d	-4.509999999999998	1.8299999999999983
Max_width	B2a	A2b	-5.274999999999999	4.269999999999996
Max_width	B2c	B1a	-7.259999999999998	3.8900000000000006
Max_width	B2c	B1c	-11.630000000000003	7.431374999999998
Max_width	B2c	B2b	-4.390000000000001	7.409999999999997
Max_width	B2c	B1b	-14.629999999999995	2.479999999999997
Max_width	B2c	A2a	-11.559999999999995	9.04
Max_width	B2c	B1d	-2.7839999999999763	5.490000000000002
Max_width	B2c	A2b	-4.299999999999997	7.339999999999996
Max_width	B1a	B1c	-10.469999999999999	7.740000000000002
Max_width	B1a	B2b	-1.8200000000000003	7.329999999999998
Max_width	B1a	B1b	-12.059999999999995	2.3999999999999986
Max_width	B1a	A2a	-6.99499999999999	8.96
Max_width	B1a	B1d	-0.28000000000000114	4.869999999999997
Max_width	B1a	A2b	-1.7299999999999969	7.530000000000001
Max_width	B1c	B2b	-4.410000000000004	12.964999999999996
Max_width	B1c	B1b	-15.781375	9.230000000000004
Max_width	B1c	A2a	-12.541249999999998	12.735000000000007
Max_width	B1c	B1d	-4.100000000000001	14.594999999999999
Max_width	B1c	A2b	-4.32	12.89
Max_width	B2b	B1b	-15.829999999999998	-0.46999999999999886
Max_width	B2b	A2a	-11.629999999999995	6.090000000000003
Max_width	B2b	B1d	-2.8299999999999983	1.6300000000000026
Max_width	B2b	A2b	-4.369999999999997	4.390000000000001
Max_width	B1b	A2a	-6.699999999999996	17.46
Max_width	B1b	B1d	2.1000000000000014	13.0
Max_width	B1b	A2b	0.5600000000000023	15.759999999999998
Max_width	A2a	B1d	-4.460000000000001	8.799999999999997
Max_width	A2a	A2b	-6.0	11.559999999999995
Max_width	B1d	A2b	-1.5399999999999991	2.759999999999998
Max_thickness	B2a	B2c	-6.2171249999999905	4.010000000000002
Max_thickness	B2a	B1a	-2.895874999999999	4.989999999999998
Max_thickness	B2a	B1c	-4.695749999999999	4.555
Max_thickness	B2a	B2b	-8.795000000000002	0.6499999999999986
Max_thickness	B2a	B1b	-8.329999999999998	1.3816249999999939
Max_thickness	B2a	A2a	-10.154999999999998	6.169999999999998
Max_thickness	B2a	B1d	-4.98	0.8299999999999983
Max_thickness	B2a	A2b	-6.379999999999999	7.385000000000002
Max_thickness	B2c	B1a	-2.3100000000000023	6.449999999999999
Max_thickness	B2c	B1c	-3.902624999999989	6.724999999999998
Max_thickness	B2c	B2b	-7.770000000000003	1.9199999999999982
Max_thickness	B2c	B1b	-8.59	4.599999999999998
Max_thickness	B2c	A2a	-10.469999999999999	7.439999999999998
Max_thickness	B2c	B1d	-5.240000000000002	1.7999999999999972
Max_thickness	B2c	A2b	-5.330000000000002	9.79
Max_thickness	B1a	B1c	-4.68	3.605125
Max_thickness	B1a	B2b	-9.060000000000002	-1.0500000000000007
Max_thickness	B1a	B1b	-8.61	1.7100000000000009
Max_thickness	B1a	A2a	-10.719999999999999	4.469999999999999
Max_thickness	B1a	B1d	-5.490000000000002	-1.0899999999999999
Max_thickness	B1a	A2b	-6.43	6.82
Max_thickness	B1c	B2b	-9.280000000000001	0.3099999999999987
Max_thickness	B1c	B1b	-9.129999999999999	3.2099999999999973
Max_thickness	B1c	A2a	-11.243124999999996	5.669999999999998
Max_thickness	B1c	B1d	-5.783124999999998	1.3989999999999925
Max_thickness	B1c	A2b	-6.75	8.18
Max_thickness	B2b	B1b	-4.079999999999998	7.905000000000001
Max_thickness	B2b	A2a	-5.579999999999998	10.05
Max_thickness	B2b	B1d	-0.120000000000001	4.41
Max_thickness	B2b	A2b	-2.09	12.400000000000002
Max_thickness	B1b	A2a	-9.329999999999998	9.599999999999998
Max_thickness	B1b	B1d	-3.870000000000001	3.9599999999999973
Max_thickness	B1b	A2b	-5.84	11.95
Max_thickness	A2a	B1d	-5.640000000000001	5.459999999999997
Max_thickness	A2a	A2b	-7.609999999999999	13.45
Max_thickness	B1d	A2b	-1.9699999999999989	7.990000000000002
